# Supplementary material for: APOE genotype-dependent differences in human astrocytic energy metabolism
Source: Front Cell Neurosci. 2025 Sep 1;19:1603657. doi: 10.3389/fncel.2025.1603657 (PMC12434100; doi:10.3389/fncel.2025.1603657)
Supplement: Supplementary file 2 [file Table_1.xlsx]

## Sheet: APOE_genotype_pvalues_limma
Protein	padj_apoe2_vs_apoe3	padj_apoe4_vs_apoe3	padj_apoe4_vs_apoe2
NDUS6	0.00469111	0.955184	0.0138413
QCR8	0.115228	0.955184	0.0667159
NDUB5	0.00889132	0.955184	0.0198647
NDUS7	0.0142908	0.955184	0.0198647
ATPD	0.0955031	0.955184	0.0557774
NDUA7	0.00566069	0.897773	0.0198647
IDHP	0.0393382	0.897773	0.0164198
ACPM	0.23514	0.897773	0.053642
MGST3	0.0277184	0.897773	0.0606051
VATE1	0.00155668	0.0746287	0.0573665
VATD	0.0220488	0.897773	0.0119864
CX7A2	0.0649674	0.897773	0.0198647
TOMM40	0.437759	0.955184	0.337909
LETM1	0.00566069	0.978367	0.0138413
NDUA4	0.0012528	0.897773	0.0099022
COX5B	0.00566069	0.897773	0.0198647
ATP5J	0.0220488	0.978367	0.0246246
MIRO2	0.0955031	0.955184	0.0809135
AP2B1	0.164803	0.955184	0.265784
NNTM	0.0220488	0.955184	0.0402771
CY1	0.00469111	0.897773	0.0228915
AIFM1	0.0159216	0.955184	0.0164198
MIC60	0.0955031	0.955184	0.053642
ETFB	0.00469111	0.897773	0.0138413
BAX	0.157158	0.897773	0.025646
VATH	0.111248	0.897773	0.0386073
ATP5L	0.0955031	0.897773	0.0198647
AATM	0.0373489	0.955184	0.0518337
TOMM70	0.852948	0.897773	0.26274
VATA	0.198136	0.897773	0.0263934
AT1A2	0.255978	0.897773	0.053642
DLDH	0.153856	0.949075	0.0518337
ETFA	0.0126128	0.897773	0.0436711
ATPB	0.0955031	0.955184	0.0431025
ATPA	0.0649674	0.955184	0.0358554
ADT2	0.0220488	0.897773	0.053642
ADT1	0.172819	0.955184	0.0978074
QCR1	0.0955031	0.955184	0.053642
NDUA5	0.157158	0.955184	0.0793261
FUMH	0.110739	0.955184	0.053642
MDHM	0.0572925	0.978367	0.0509518
ECHA	0.0955031	0.977571	0.0626225
NB5R3	0.34748	0.897773	0.0431025
NDUS2	0.381455	0.955184	0.245437
ATP5H	0.20796	0.955184	0.127163
